# Supplementary material for: Genetic Variants Associated with Biological Treatment Response in Inflammatory Bowel Disease: A Systematic Review
Source: Int J Mol Sci. 2024 Mar 27;25(7):3717. doi: 10.3390/ijms25073717 (PMC11012229; doi:10.3390/ijms25073717)
Supplement: Supplementary file 1 [file ijms-25-03717-s001.zip]

Archive with 3 entries (3 files):
- PRISMA_2020_checklist_Plaza J et al 2024.pdf
- Supp. Table S1. Paper search strategy.pdf
- Suppl. Table S2. Extended response criteria.pdf
